# Supplementary material for: Choroidal and retinal thinning in chronic kidney disease independently associate with eGFR decline and are modifiable with treatment
Source: Nat Commun. 2023 Dec 5;14:7720. doi: 10.1038/s41467-023-43125-1 (PMC10697963; doi:10.1038/s41467-023-43125-1)
Supplement: Supplementary file 4 — Source Data [file 41467_2023_43125_MOESM4_ESM.xlsx]

## Sheet: Figure 2A
Location on macula	Health
ON	318	328	329	289	318	347	295	343	328	307	325	319	329	322	300	330	326	302	308	293	303	307	317	305	321	316	335	344	335	304	303	318	317	315	332	335	305	313	345	329	296	326	301	332	325	332	310	290	305
OS	296	312	305	284	294	328	282	322	308	322	313	311	316	314	301	307	317	296	299	278	290	287	304	287	306	296	316	313	310	283	281	302	302	298	311	306	291	294	325	308	290	296	280	302	315	315	289	284	284
OT	292	292	297	273	284	311	267	300	295	335	294	296	296	302	255	302	309	291	290	267	262	283	282	281	292	289	298	300	291	273	274	290	286	289	289	297	281	274	302	300	285	288	277	293	301	295	274	277	276
OI	296	302	302	259	297	312	280	302	299	323	299	299	298	299	257	305	306	288	294	269	271	292	291	278	288	294	300	320	299	272	281	297	291	286	290	302	271	287	312	301	271	292	276	310	300	304	283	275	280
IN	330	341	381	344	349	376	331	364	358	347	354	359	360	383	335	366	367	339	348	324	327	353	339	341	333	355	366	369	363	341	341	336	359	346	365	363	343	334	369	354	333	351	351	357	364	366	348	335	347
IS	337	346	367	341	346	374	333	363	356	356	354	356	364	381	336	366	365	342	347	324	330	345	340	337	341	346	369	362	355	331	337	331	352	346	362	358	346	333	367	357	337	360	341	349	355	366	342	338	338
IT	322	327	358	334	336	355	329	353	346	353	333	343	348	367	309	352	353	334	342	314	313	345	324	332	326	335	352	351	335	321	322	321	335	335	350	342	338	320	360	342	330	343	338	343	343	342	331	330	330
II	335	343	375	328	353	378	335	369	351	356	348	353	363	372	313	366	366	340	351	321	325	355	335	332	335	352	360	366	359	328	331	334	352	348	352	363	335	331	360	349	331	351	341	359	351	359	346	331	343
IC	262	254	298	275	271	291	263	286	298	277	273	288	274	337	288	291	295	291	264	253	257	302	265	292	341	288	283	299	294	273	265	245	268	268	290	276	282	271	287	269	276	288	299	261	316	280	272	273	295
[truncated: 234 more columns]

## Sheet: Figure 2B
Health	CKD	Kidney transplant
8.87	7.97	6.92
9.09	8.81	7.47
8.19	8.03	7.82
8.71	9.45	7.56
9.44	8.69	7.75
9.23	8.46	7.65
9.22	7.27	7.97
8.99	9.25	8.03
9.25	8.86	8.07
8.92	8.65	8.05
8.94	8.34	8.03
9.03	8.09	8.08
9.19	8.62	8.18
8.58	8.98	8.15
9.1	8.94	8.17
9.18	8.63	8.22
8.6	8.39	8.19
8.71	8.49	8.13
8.09	8.89	8.41
8.21	8.9	8.36
8.64	8.33	8.32
8.64	8.57	8.41
8.44	7.88	8.3
8.71	9.17	8.1
8.74	8.24	8.21
9.11	8.65	8.28
9.2	8.33	8.35
9	8.6	8.36
8.29	8.26	8.21
8.34	8.62	8.31
8.67	8.67	8.42
8.75	8.25	8.44
8.67	8.83	8.48
8.95	7.55	8.29
9.03	8.71	8.41
8.44	8.5	8.23
8.47	8.1	8.46
9.32	8.28	8.49
8.98	8.24	8.3
8.36	8.44	8.49
8.8	7.98	8.37
8.9	8.26	8.37
8.97	8.18	8.3
9.04	8.39	8.52
8.07	8.41	8.54
8.47	9.09	8.48
9.03	8.52	8.32
8.43	8.06	8.61
8.66	8.96	8.35
9.02	9	8.64
8.64	9.01	8.52
9.07	8.4	8.37
9.13	8.49	8.76
8.98	8.24	8.89
8.99	8.17	8.67
8.58	8.52	8.55
8.7	8.59	8.71
8.89	8.31	8.63
9.11	8.79	8.61
8.95	8.87	8.64
9.33	8.03	8.65
8.41	8.82	8.82
8.51	8.49	8.66
8.58	8.57	8.66
7.98	8.31	8.81
8.57	8.84	8.66
8.18	8.7	8.65
8.74	8.55	8.62
8.97	8.23	8.8
8.51	7.83	8.57
8.55	8.44	8.78
8.11	7.58	8.87
8.31	8.13	8.7
8.63	9.37	8.86
8.75	8.13	9.04
8.14	8.15	8.59
8.4	8.66	8.93
9.09	7.8	8.7
7.95	8.32	8.94
8.71	8.69	9.14
8.91	8.42	9.14
8.47	8.21	8.93
8.54	8.92	9.12
8.15	8.31	9.04
8.66	8.8	9.3
	9.01	9.04
	8.42	9.43
	8.37	9.57
	8.23	9.57
	8.88	9.26
	7.92	9.57
	8.07
	8.49
	7.84
	8.42
	8.59
	8.39
	8.28
	7.83
	8.72
	8.41
	8.23
	8.23
	8.13
	8.91
	8.3
	8.01

## Sheet: Figure 2C
	Health
PMB	54	53	48	52	41	51	62	44	64	66	61	43	58	46	64	67	55	50	56	51	57	45	36	56	58		53	59	49	37	48	46	59	50	64	44	50	53	59	61	48	49	50	41	58	51	60	42	68
N/T	1.19	1.07	1.22	0.92	1.84	1.77	0.63	1.64	0.68	1.32	0.98	0.91	1.03	1.57	0.9	0.78	1.39	0.74	0.82	1.12	1.05	1.49	1.37	0.95	0.86		1.3	1.29	1.52	1.11	1.03	1.77	0.98	0.94	1.11	1.41	1.36	1.04	1.11	1.14	1.14	1.33	1.02	1.81	0.4	1.51	0.87	1.24	0.54
T	68	67	62	58	56	60	87	60	93	81	79	61	75	57	77	86	64	70	81	72	81	57	54	70	78	49	72	72	61	47	56	56	70	61	73	58	61	68	84	73	65	64	64	53	78	69	80	53	88
TS	142	157	146	137	123	142	136	147	141	145	166	120	128	123	114	168	129	131	149	116	146	137	157	139	138	104	138	148	117	130	120	142	129	116	128	144	149	134	173	127	138	132	128	105	137	164	148	115	196
NS	105	102	124	87	140	134	100	99	103	119	129	74	102	86	80	123	131	84	87	75	112	96	40	86	90	100	99	139	92	95	95	146	79	117	113	105	95	101	103	72	89	108	110	144	65	148	127	110	76
N	81	72	75	53	103	106	55	99	63	107	78	56	77	90	69	67	89	52	66	80	85	85	74	66	67	84	94	93	93	53	57	99	69	57	81	82	83	71	93	83	74	85	66	96	31	104	70	66	47
NI	124	116	162	96	123	116	79	149	95	174	118	67	106	135	94	118	157	60	146	102	149	69	152	93	102	123	86	181	118	65	71	120	103	106	104	110	137	117	123	112	92	139	89	140	87	155	117	129	65
TI	131	154	132	129	158	111	162	138	157	194	177	148	135	138	90	163	138	155	153	126	161	147	137	135	146	130	156	170	128	100	117	157	134	129	126	155	117	139	174	147	137	159	122	129	161	132	146	116	132
G	100	101	105	84	108	104	95	107	101	126	113	81	97	97	84	110	108	84	104	90	113	92	93	90	96	90	101	121	95	74	79	109	90	88	97	99	98	96	116	96	92	105	89	102	83	118	105	89	81
[truncated: 236 more columns]

## Sheet: Figure 3A
	Health
I	214	317	248	155	221	392	183	343	161	335	349	344	354	219	177	275	253	252	120	271	251	156	309	258	231	214	324	325	177	224	257	209	297	309	295	131	149	137	293	150	273	314	240	192	152	376	163	106	76
II	487	470	314	294	367	529	269	498	216	482	379	330	389	305	208	424	380	392	182	400	368	292	369	280	326	330	469	429	280	272	369	224	453	342	296	167	243	256	393	346	414	369	314	274	201	426	270	172	123
III	535	458	323	320	294	522	231	492	270	352	320	312	306	321	279	365	313	304	243	339	368	227	376	222	307	270	310	295	206	329	358	204	343	303	258	181	253	261	378	357	326	354	326	194	214	377	206	175	218
[truncated: 231 more columns]

## Sheet: Figure 3B
CKD-EPI eGFR (ml/min/1.73m2)	Choroidal thickness Location II (microns)
24	79
54.6	79
58.4	82
14.1	106
16.5	123
30.8	123
76	140
54.8	141
56	145
31	147
30.4	149
14.5	151
13	159
45.3	163
50.3	170
13.8	173
52.7	173
29.8	178
66.9	181
15.8	182
37.2	183
82.6	183
40.2	188
21.5	190
43.8	192
75.8	192
37.8	193
93.7	193
23.4	199
62.9	202
26.3	206
87.2	209
31.4	211
48.6	212
79.2	216
68	216
22.2	218
41.5	225
26.9	230
42	233
18.7	237
49.3	238
12.9	239
20.9	240
37.9	243
62.5	245
60.1	247
29.6	253
17.9	255
108.3	255
39.2	262
41.3	262
55.6	263
45.7	264
98	265
19.2	267
75	268
49.8	268
76.4	269
65.8	271
56.8	274
33.7	274
103	274
27.6	275
84.3	276
80.8	281
19	282
72.4	284
21.1	284
34.9	287
87.3	289
101.5	290
95.4	291
106.9	291
24.7	294
80.2	296
73.5	299
49.7	299
88.6	300
49.4	303
65.9	305
53.7	305
71.1	310
51.8	311
52.3	311
34	322
32.4	323
27	323
63.5	323
84.2	325
83.5	326
37.7	326
33	327
21.9	331
99.8	338
46.5	345
23.4	352
83.1	354
109	370
36.3	373
91.1	374
78.8	381
101.7	387
39	387
44.3	389
69.8	392
102.8	403
98.2	408
43.8	421
43	429
34	470
55.3	496

## Sheet: Figure 4A
	Location I																									Location II
Baseline	309	217	113	277	197	402	171	123	192	192	131	237	205	257	279	316	373	217	204	141	247	123	226	363	252	405	362	226	342	300	599	211	217	293	294	273	384	316	240	330	444	408	299	293	248	354	182	259	397
1 week	323	257	120	291	210	432	189	126	209	206	148	291	232			347	362	239	224	170	249	139	222	365	276	419	416	239	352	327	621	238	207	322	304	282	392	358			474	394	330	303	272	380	219	250	463
1 month		269	150								157		228		304	353		262		184	263	138		370	281		450	284								288		359		378	460		353		288	376	217		462
3 months		248	163					115			152		221	300		360		273		184	247	142		369			445	283					190			271		333	284		459		355		297	378	206		449
6 months		244	176					125			155		223			359		271		184	235	140					440	294					205			278		323			454		360		296	360	182
12 months		253	178								156		226	295		368		272		181	237	146					447	288								284		332	281		454		354		300	365	204
[truncated: 26 more columns]

## Sheet: Figure 4B
Baseline	1 week	1 month	3 months	6 months	12 months
8.85	8.91
8.81	8.88	8.96	9.11	9.1	9.13
8.7	8.66	8.72	8.7	8.65	8.9
8.1	8.07
7.64	7.64
9.26	9.18
8.48	8.63
8.92	8.91	9.03	9.21
8.05	8.11
8.19	8.25	8.33	8.31	8.37	8.46
9.12	8.64
8.42	8.58	8.58	8.45	8.45	8.32
8.79			8.85		8.95
8.68		8.6
9.04	9.06	9.14	9.2	9.14	9.11
8.84	8.97
8.62	8.72	8.74	8.61	8.61
8.36	8.3
8.59	8.73	8.85	8.88	8.89	8.84
9.21	9.27	9.26	9.32	9.23	9.21
8.33	8.39	8.35	8.5	8.45	8.49
8.57	8.74
8.36	8.62	8.59	8.62
8.88	8.9	9

## Sheet: Figure 5A
Choroidal thickness (microns)
	Location I																						Location II																						Location III
Baseline	325	190	250	209	206	240	241	328	156	172	177	349	126	277	161	120	224	137	200	231	144	172	438	304	365	224	321	314	358	335	292	220	280	379	198	427	216	182	272	256	296	326	233	225	296	267	338	204	245
1 week		191	269	232	216	256	245	345	179	173	199	357						149	213		161			305	384	218	332	346	367	355	317	223	273	388						264	347		252			266	347	212	258
1 month	331	200				259	222	334		163	193			312	177	122	246	135	217	212		205	438	302				331	312	332		205	296			329	221	191	291	256	292	305		245	302	273
3 months	322		256			231	214	310	142	160			111		146			116	222				430		377			316	308	320	260	203			180		188			237	296				297		339
6 months	324			214		230	192	308	142	157					138			113	206				416			221		302	276	310	264	191					178			230	276				283			215
12 months	325		250			230	192	302	145	170				267	141			112	195				418		352			305	276	305	258	182				417	182			226	284				285		329
[truncated: 17 more columns]

## Sheet: Figure 5B
Macular volume (mm3)
Pre-donation	1 week	1 month	3 months	6 months	12 months
9		8.8	8.94	8.95	8.91
8.95	8.94	8.93
9.11	9.06		8.96		9
8.75	8.65			8.5
8.58	8.55
8.97	8.87	8.84	8.88	8.79	9.01
8.41	8.46	8.39	8.44	8.38	8.43
8.97	8.91	8.99	8.95	8.95	8.94
8.64	8.68		8.72	8.68	8.69
8.74	8.64	8.75	8.74	8.75	8.74
8.29	8.23	8.32
8.92	8.79
8.63			8.46
9.18	9.09				9.25
8.99		8.9	8.92	8.95	8.89
8.09		8.11
8.34		8.24
9.32	9.29	9.23	9.23	9.18	9.21
8.71	8.64		9.72	8.59	8.74
8.74		8.79
8.89	9.05
9.07	9.01

## Sheet: S Figure 1A
Macular volume (mm3) - B1 + B2	Macular volume (mm3)- B3		Macular volume (mm3) - A1 + A2	Macular volume (mm3) - A3		Macular volume (mm3) Mean - A	Macular volume (mm3) Mean - B
9.135	9.08		9.135	9.08		9.11667	9.11667
8.65	8.59		8.61	8.62		8.61333	8.63
9.025	9.01		9.02	8.96		9	9.02
9.5	9.42		9.46	9.37		9.43	9.47333
8.67	8.61		8.635	8.65		8.64	8.65
8.135	8.12		8.15	8.09		8.13	8.13
8.94	8.85		8.885	8.83		8.86667	8.91
8.685	8.77		8.67	8.71		8.68333	8.71333
8.91	8.88		8.895	8.89		8.89333	8.9
9.025	9.07		9.045	9.08		9.05667	9.04
8.58	8.58		8.54	8.62		8.56667	8.58
8.595	8.59		8.62	8.72		8.65333	8.59333
8.88	8.85		8.88	8.83		8.86333	8.87
8.985	8.99		8.98	8.93		8.96333	8.98667
8.49	8.41		8.505	8.4		8.47	8.46333

[truncated: 14 more sheets: S Figure 1B, S Figure 1C, S Figure 3A, S Figure 3B, S Figure 4, S Figure 5A, S Figure 5B, S Figure 6A, S Figure 6B, S Figure 7A, S Figure 7B, S Figure 7C, S Figure 8A, S Figure 8B]
